# Supplementary material for: A Cloned Recombinant Vesicular Stomatitis Virus-Vectored Marburg Vaccine, PHV01, Protects Guinea Pigs from Lethal Marburg Virus Disease
Source: Vaccines (Basel). 2022 Jun 23;10(7):1004. doi: 10.3390/vaccines10071004 (PMC9324024; doi:10.3390/vaccines10071004)
Supplement: Supplementary file 1 [file vaccines-10-01004-s001.zip]

Archive with 1 entries (1 files):
- vaccines-1756800-supplementary.pdf
